# Supplementary material for: Difluoromethylornithine (DFMO), an Inhibitor of Polyamine Biosynthesis, and Antioxidant N-Acetylcysteine Potentiate Immune Response in Mice to the Recombinant Hepatitis C Virus NS5B Protein
Source: Int J Mol Sci. 2021 Jun 26;22(13):6892. doi: 10.3390/ijms22136892 (PMC8268280; doi:10.3390/ijms22136892)
Supplement: Supplementary file 1 [file ijms-22-06892-s001.zip]

Archive with 1 entries (1 files):
- ijms-1238700-supplementary.pdf
